# Supplementary material for: Design, Synthesis, Biological Evaluation, and Molecular Dynamics Studies of Novel Lapatinib Derivatives
Source: Pharmaceuticals (Basel). 2022 Dec 28;16(1):43. doi: 10.3390/ph16010043 (PMC9862743; doi:10.3390/ph16010043)
Supplement: Supplementary file 1 [file pharmaceuticals-16-00043-s001.zip]

Archive with 1 entries (1 files):
- pharmaceuticals-2056307-supplementary.pdf
